# Supplementary material for: A Spin-Labeled Derivative of Gossypol
Source: Molecules. 2024 Oct 21;29(20):4966. doi: 10.3390/molecules29204966 (PMC11510377; doi:10.3390/molecules29204966)
Supplement: Supplementary file 1 [file molecules-29-04966-s001.zip]

Archive with 1 entries (1 files):
- molecules-3244604-supplementary.pdf
